# Supplementary material for: Nicotine in Combination with SARS-CoV-2 Affects Cells Viability, Inflammatory Response and Ultrastructural Integrity
Source: Int J Mol Sci. 2022 Aug 22;23(16):9488. doi: 10.3390/ijms23169488 (PMC9409480; doi:10.3390/ijms23169488)
Supplement: Supplementary file 1 [file ijms-23-09488-s001.zip]

Archive with 1 entries (1 files):
- ijms-1860118-supplementary.pdf
